# Supplementary material for: Introduction of a second “Green Revolution” mutation into wheat via in planta CRISPR/Cas9 delivery
Source: Plant Physiol. 2021 Dec 15;188(4):1838–42. doi: 10.1093/plphys/kiab570 (PMC8968346; doi:10.1093/plphys/kiab570)
Supplement: kiab570_Supplementary_Data [file kiab570_supplementary_data.zip]

Archive with 3 entries (3 files):
- Supplemental Figures S1S6.pdf
- Supplemental Materials and Methods.edited.pdf
- SuppTablesS1S3.pdf
